# Supplementary material for: Retrospective Clinical Investigation into the Association Between Abnormal Blood Clotting, Oral Anticoagulant Therapy, and Medium-Term Mortality in a Cohort of COVID-19 Patients
Source: Biomedicines. 2025 Feb 20;13(3):535. doi: 10.3390/biomedicines13030535 (PMC11940371; doi:10.3390/biomedicines13030535)
Supplement: Supplementary file 1 [file biomedicines-13-00535-s001.zip]

Archive with 1 entries (1 files):
- biomedicines-3408040-supplementary.pdf
